# Supplementary material for: Protective role of remote ischemic conditioning in renal transplantation and partial nephrectomy: A systematic review and meta-analysis of randomized controlled trials
Source: Front Surg. 2023 Apr 5;10:1024650. doi: 10.3389/fsurg.2023.1024650 (PMC10113469; doi:10.3389/fsurg.2023.1024650)
Supplement: Supplementary file 1 [file Table1.xlsx]

## Sheet: Total
Author (year)	Country	Donor type	No. of patients(R/C)	Age(mean±SD)(R/C)	Males (n)(R/C)	DM(R/C)	Hypertensi on(R/C)	RIC type	RIC procedure			Operation type
									Cycles×I/R	Cuff pressure	Position
Thorne 2020	UK	deceased donors	72/74	57.3 ±11.2/60.8 ±11.6	46/44	12/14	62/69	per-	4×5/5min	250mmHg	the thigh	kidney transplant
Veighey 2019a	UK	live donor	102/99	47.6 (18, 77) /46.8 (18, 74)	71/58	/	/	pre-	4×5/5min	SBP+40mmHg	upper arm	kidney transplant
Nielsen2019	Denmark	deceased donors	109/113	58.1(49.5-65.0)/ 61.4(49.4-66.6)	65/69	13/13	12/12	per-	4×5/5min	250mmHg	the thigh	kidney transplant
Bang 2019	Korea	live donor	85/83	47.6±10.0/45.9±13.4	46/43			pre-	3×5/5min	200mmHg	upper arm	kidney transplant
Zapata-Chavira 2017b	Mexico	deceased donors	17/12	49.9±13.6 /56.2±10.8	12/8	5/5	3/4	pre-	unclear	200mmHg	both thigh	kidney transplant
Nicholson 2015	UK	live donor	40/40	45±14/47±14	21/27	4/0	12/8	per-	4×5/5min	200mmHg/SBP+25mmHg	the thigh	kidney transplant
Kim 2014	Korea	live donor	30/30	49(39-52)/46(36-50)	20/21	8/8	8/10	post-	3×5/5min	300mmHg	upper limb	kidney transplant
Chen 2013	China	live donor	20/20	30.6±7.0/32.5±10.3	14/16	/	/	pre-	3×5/5min	300mmHg	the leg	kidney transplant
Chung 2021	Korea		41/40	63±15/64±10	28/27	9/6	15/15	pre-	4×5/5min	250mmHg	upper arm	PN
Hou, Y. Y. 2017a	China		20/20	51.2± 5.5/50.8± 7.0	13/11	/	/	pre-	3×5/5min	200mmHg	right arm	PN
Huang J 2013	China		40/38	49.8±11.7/49.3±13.9	29/30	5/6	8/9	pre-	3×5/5min	200mmHg	the right thigh	PN
RIC:remote ischemic conditioning; PN:partial nephrectomy; DM:diabetes mellitus; SBP:systolic blood pressure; pre-:preconditioning; per-:perconditioning; post-:postconditioning. a represents early remote ischemic preconditioning;b RIC was performed in the donors.

## Sheet: quality
Author(year)	Random sequence generation	Blind	Allocation concealment	Imcomplete outcome data	Selective reporting	Other bias
Thorne 2020	low risk	low risk	low risk	low risk	low risk	low risk
Veighey 2019	low risk	low risk	low risk	low risk	low risk	low risk
Nielsen2019	low risk	low risk	low risk	low risk	low risk	low risk
Bang 2019	low risk	low risk	low risk	low risk	low risk	low risk
Zapata-Chavira 2017	low risk	low risk	low risk	low risk	low risk	high risk
Nicholson 2015	low risk	low risk	low risk	low risk	low risk	Unclear
Kim 2014	low risk	low risk	low risk	low risk	low risk	low risk
Chen 2013	low risk	Unclear	Unclear	Unclear	Unclear	high risk
Chung 2021	low risk	low risk	low risk	low risk	low risk	low risk
Hou, Y. Y. 2017	low risk	low risk	low risk	low risk	low risk	low risk
Huang J 2013	low risk	low risk	low risk	low risk	low risk	low risk

## Sheet: eGFR
	Author （year)	1 months			3 months			12 months			unit
		RIC	Control	total	RIC	Control	total	RIC	Control	total
renal transplantation	Nielsen2019				45±5.2	42±5.2	101/106	45±5.9	44±5.9	99/101	ml/minute/1.73 m2
	Veighey 2019				57.3±17.5	54.2±17.2	98/93	64.9±22.6	59.2±20.2	97/95	ml/minute/1.73 m2
	Bang 2019							79.5±18.2	77.0±24.5	85/83	ml/minute/1.73 m2
	Zapata-Chavira 2017	69.2±22.3	55.1±28.1	17/12	70.2±15.2	75.8±14.3	17/12				ml/minute/1.73 m2
	Nicholson 2015	54±17	52±14	40/40	49±18	50±14	40/40				ml/minute/1.73 m2
	Kim 2014							59.1±18.2	59.9±13.2	30/30	ml/minute/1.73 m2
partial nephrectomy	Hou, Y. Y. 2017				45.7 ± 7.9	40.9 ± 6.6					ml/minute/1.73 m2
	Huang J 2013	108.1±28.2	105.7±29.4	1month							ml/minute/1.73 m2
		114.6±25.7	115.8±28.2	6 months							ml/minute/1.73 m2

## Sheet: Scr
renal transplantation	author	year	total-R	mean-R	SD-R	total-C	mean-C	SD-C		Time	unit
	Chen 2013	2013	20	2.88	1.83	20	2.52	1.22		POD1	mg/ml
	Zapata-Chavira 2017	2017	17	6.9	4	12	7.3	3.5
	Bang 2019	2019	85	2.2	0.1	83	2.1	0.2
	Kim 2014	2014	30	3.9	1.18	30	3.08	0.72
	author	year	total-R	mean-R	SD-R	total-C	mean-C	SD-C
	Chen 2013	2013	20	2	1.42	20	1.7	0.94		POD2	mg/ml
	Kim 2014	2014	30	2.09	0.77	30	1.68	0.47
	Zapata-Chavira 2017	2017	17	6.8	3.4	12	5.7	1.1
	Bang 2019	2019	85	1.2	0.2	83	1.2	0.2
	author	year	total-R	mean-R	SD-R	total-C	mean-C	SD-C
	Chen 2013	2013	20	1.25	0.92	20	1.36	0.47		POD3	mg/ml
	Kim 2014	2014	30	1.52	0.57	30	1.28	0.27
	Zapata-Chavira 2017	2017	17	4.2	2.5	12	5.1	2.6
	author	year	total-R	mean-R	SD-R	total-C	mean-C	SD-C
	Chen 2013	2013	20	1.25	0.92	20	1.14	0.53		POD7	mg/ml
	Zapata-Chavira 2017	2017	17	4	6.6	12	2.5	1.4
	Bang 2019	2019	85	0.9	0.12	83	1	0.11
	author	year	total-R	mean-R	SD-R	total-C	mean-C	SD-C
	Nicholson 2015	2015	40	1.49	0.4	40	1.46	0.44		1 month	mg/ml
	Zapata-Chavira 2017	2017	17	1.5	0.5	12	1.8	0.9
	author	year	total-R	mean-R	SD-R	total-C	mean-C	SD-C
	Nicholson 2015	2015	40	1.66	0.59	40	1.56	0.53		3 months	mg/ml
	Zapata-Chavira 2017	2017	17	1.3	0.7	12	1.2	0.4
	Nielsen 2019	2019	109	1.54	0.16	113	1.58	0.15
	author	year	total-R	mean-R	SD-R	total-C	mean-C	SD-C
	Kim 2014	2014	30	1.34	0.37	30	1.25	0.31		12 months	mg/ml
	Nielsen 2019	2019	109	1.53	0.17	113	1.52	0.17
partial nephrectomy	Chung 2021	2021	41	0.87	0.23	40	0.92	0.3		POD1	mg/ml
	Huang J 2013	2013	40	0.81	0.28	38	0.81	0.19		1 month	mg/ml

## Sheet: DGF
	Author (year)	RIC		Control		Definition of DGF	Time
		Event	Total	Event	Total
renal transplantation	Nielsen2019	36	109	40	113	defined as the requirement for dialysis in the first 7 days posttransplant	within 7d
	Bang 2019	2	85	0	83	a failure to<10%/day reduction in sCr concentration on 3 consecutive days during the first week after KT	within 7d
	Veighey 2019	7	102	5	99	either the need for dialysis in the first 7 days after transplantation or serum creatinine levels increase, remain unchanged or decrease by < 10% per day in 3 consecutive days in the first week after transplantation	within 7d
	Nicholson 2015	0	40	4	40	defined as the requirement for dialysis in the first 7 days posttransplant	within 7d
	Kim 2014	6	30	9	30	hemodialysis within 1 week of transplantation	1 w
	Chen 2013	2	20	1	20	uncler	1 m

## Sheet: AR
	Author	Year	RIC		Control		Definition of AR	Time
			Event	Total	Event	Total
renal transplantation	Veighey	2019	23	102	24	99	biopsy-proven rejection, clinical acute rejection or steroid-resistant rejection	12 months
	Bang	2019	5	85	5	83	any biopsy-proven rejection treated with pulsed methylprednisolone	unclear
	Zapata-Chavira	2017	0	17	0	12	unclear	3 months
	Nielsen	2019	17	109	14	113	unclear	12 months
	Nicholson	2015	8	40	6	40	the need for allograft nephrectomy or return to renal replacement therapy	3 months
	Kim	2014	1	30	3	30	unclear	unclear

## Sheet: graft loss
	Author	RIC		Control		Time
		Event	Total	Event	Total
renal transplantation	Thorne 2020	2	72	0	74	unclear
	Nielsen 2019	4	109	2	113	Unclear
	Veighey 2019	2	102	5	99	3 months
		3	102	6	99	12 months
	Nicholson 2015	0	40	1	40	3 months

## Sheet: Time
	Data are mean (±/standard deviation)
	Author	Cross-clamp time (min)		Warm ischemia time			Cold ischemia time
		RIC	Control	RIC	Control	time	RIC	Control	time
renal transplantation	Thorne 2020			20±7.4	18 ±8.1	min	13.4±3.8	13.9±4.9	h
	Bang 2019			25.0 ±4.4	28.0 ±5.2	min	37.0 ±24.4	41.0±21.9	min
	Nielsen2019			20±4.4	14 ±3.7	min	13.3±4.0	13.6±4.8	h
	Zapata-Chavira 2017						8.5±3.8	11.4±2.6	h
	Nicholson 2015			4.0 ±4.8	4.8 ±2	min	3.1 ±0.9	3.4±0.7	h
	Kim 2014			32±5.9	28 ±5.2	min	62±23.0	70 ±26.0	min
	Chen 2013						177.3±27.6	175.7±36.4	min
partial nephrectomy	Chung J 2021	17±5.9	17±6.7
	Hou, Y. Y. 2017	20.6±3.0	20.2±2.6
	Huang J 2013	25±7.4	25±5.6

## Sheet: hospital stay
Author(year)	RIC			Control			Unit
	Mean/median	SD	total	Mean/median	SD	total
Nielsen2019	9	4.8	109	10	4.8	113	d
Veighey 2019	6	2.96	98	7	37.8	92	d
Nicholson 2015	7.5	2.5	40	7.7	2.9	40	d
Kin 2014	19	15.6	30	22	7.4	30	d
Chen 2013	14.5	8.2	20	17	5.1	20	d
Chung 2021	5	2.2	41	5	2.2	40	d
Hou, Y. Y. 2017	8.5	2.2	20	8	2.2	20	d
